# Supplementary material for: Analysis of evolution of the policy framework and governance mechanisms and their influence on the institutionalisation process of integrated community case management in Burkina Faso between 2010 and 2024: a scoping review
Source: Front Public Health. 2026 Jan 26;13:1672118. doi: 10.3389/fpubh.2025.1672118 (PMC12883763; doi:10.3389/fpubh.2025.1672118)
Supplement: Supplementary file 2 [file Table_2.XLSX]

## Sheet: Sheet1
	Document title	Main author/organization (year)	Document type	Thematic content
1	Government press briefing on March 17, 2016: opening statement by the Minister of Health	aOuaga.com (2016)	Online press article	Announcement of the strengthening of the community base of the health system and the planned implementation of free healthcare by the State; 16,000 ASBCs will receive a monthly bonus of 20,000 CFA francs (nineteen billion two hundred million (19,200,000,000) CFA francs, of which sixteen billion three hundred and twenty million (16,320,000,000) CFA francs will be financed by the State for the firs…
2	Analysis of community health in Burkina Faso FINAL REPORT	Awa Seck (2011)	Evaluation report	The development of community-based health services has been identified as one of the strategies for increasing health coverage, particularly for mothers and children The development in 2008 of a strategy for integrated community-based health interventions, the adoption and implementation of primary health care, the vision of community health has not changed significantly In terms of planning, mon…
3	Independent evaluation of the accelerated reduction of maternal, neonatal, and child mortality in Burkina Faso	Baya Banza (2015)	Evaluation report	Project funding (by BMGF/UNICEF) between 2008 and 2013 in the North and Centre-North regions, explicitly integrating IMCI-c as a core strategy Mixed model, integrating the Ministry of Health and technical partners, but with initial dominance of external actors in planning, supervision, and monitoring and evaluation Governance of the acceleration program is criticized for its organizational comple…
4	Policy Challenges Facing Integrated Community Case Management in Sub-Saharan Africa	Bennett (2014)	Scientific article	Policy decisions around iCCM have often been ad hoc; with ministry technicians leading policy without mobilizing high-level political leaders; PTFs such as UNICEF, USAID, and the Global Fund have been a driving force behind policy formulation; asymmetrical interactions: NGOs, multilateral agencies, and national ministries operating with sometimes unclear roles; and weak community participation
5	Altogether Now…understanding the Role of International Organizations in iCCM Policy Transfer	Bennett 2015	Scientific article	Initial resistance, particularly to community-based management of pneumonia by CHWs (community health workers), due to political and medical reluctance (e.g., use of antibiotics at the community level) Adoption has been cautious and experimental, with pilot projects in two districts Ministries of Health formally led the processes, but often under strong influence from technical and financial part…
6	Community-based health workers in Burkina Faso: An inspiring experience	Bonkoungou Justine (2019)	Online press article	Existence of state-recruited ASBCs providing services to communities; Workshop to present the results of a pilot project launched in 2016 to recruit ASBCs, led by the Ministry of Health
7	Institutionalization of community health: Burkina Faso prepares for the second international conference	Bonkoungou Justine (2021)	Online press article	Preparation for the second international conference on the institutionalization of community health (2021) Interaction between the State and PTFs for the development of community health
8	BFA: Humanitarian Bulletin No. 35 from the Burkina Faso Health Cluster	HEALTH CLUSTER/CORUS Burkina Faso (2022)	Online health cluster report	ASBC mobilized in emergency areas to support community surveillance, awareness-raising, and health information relay in areas with limited access to care Presence of NGOs supporting government interventions
9	Understanding Integrated Community Case Management Institutionalization Processes Within National Health Systems in Malawi, Mali, and Rwanda: A Qualitative Study	Davis Alyssa (2024)	Scientific article	State ownership of IMCI-c: government actors consider that an iCCM program is fully integrated when it becomes a state-led and state-funded initiative, included in national strategies and supervised by official bodies, which is not entirely the case. Implementation also relies heavily on technical and financial partners: WHO, UNICEF, PMI, USAID, universities with largely external funding; Institu…
10	Children under the age of 5 are rarely taken to a community health worker when they have a fever	Thomas Druetz (2013	Working paper	Document focusing on the analysis of CHW practices in remote areas. Institutionalization elements: (1) Tensions between norms and local practices; (2) CHWs sometimes left to their own devices; (3) Need to strengthen the link between formal structures and community mechanisms.
11	On Bathwater, Babies, and Designing Programs for Impact: Evaluations of the Integrated Community Case Management Strategy in Burkina Faso, Ethiopia, and Malawi	Elizabeth Hazel (2014)	Scientific article	Evaluation-based policy learning: evaluation results in Burkina Faso enabled strategic adjustments to the implementation of IMCI-c. Collaboration between UNICEF, the Ministry of Health, and other partners supported the adaptation of tools. The study identifies CHWs as pillars of continuity of care, calling for more community investment.
12	Assessing Acceptability of a Diagnostic and Malaria Treatment Package Delivered by Community Health Workers in Malaria-Endemic Settings of Burkina Faso, Nigeria, and Uganda	Jegede Ayodele (2016)	Scientific article	The study is being conducted as part of a WHO-supported project, in collaboration with national ministries of health, including that of Burkina Faso. CHWs are considered health workers. They represent a link between the community and the health center
13	Quantifying and Valuing Community Health Worker Time in Improving Access to Malaria Diagnosis and Treatment	Joëlle Castellani (2018)	Scientific article	Involvement of ASBCs in the provision of primary health care; collaboration between the State and PTFs has enabled the provision of training, supervision, and supplies of tests and medicines; CHWs are chosen by their communities and act as volunteers, recognized as essential links between the community and the health system; insufficient financial and non-financial incentives
14	Presentation of the Free Healthcare Policy in Burkina Faso	Matt Boxshall (2020)	Study report	The free healthcare policy, launched in March 2016 by the Council of Ministers, aims to replace user fees for women and children. is based on a structured administrative framework, with manuals, decrees (2018) and monitoring mechanisms (e-Gratuité platform) Community health is taken into account in areas covered by free state healthcare Community content (PCIME) is provided for in the manuals, bu…
15	Independent Evaluation of the Rapid Scale-Up Program to Reduce Under-Five Mortality in Burkina Faso	Melinda Munos (2015)	Scientific article	With the catalytic initiative and technical assistance from UNICEF, the Ministry of Health of Burkina Faso implemented a series of community and facility-based interventions from 2009 to 2013 Burkina Faso used an existing cadre of community health workers (CHWs) to implement IMCI-c, and although their long-standing links with their communities may have been an asset in implementing the program, t…
16	National Health Financing Strategy for Universal Health Coverage 2018-2030	Ministry of Health (2018)	Government policy document	Taking community health into account to achieve UHC
17	MANUAL OF PROCEDURES DESCRIBING PROCEDURES FOR THE MANAGEMENT, MONITORING AND CONTROL OF FREE HEALTH CARE FOR WOMEN AND CHILDREN UNDER THE AGE OF FIVE (05) LIVING IN BURKINA FASO	Ministry of Health (2018)	Government regulatory text	Explicit content for implementation, taking into account IMCI-c for services eligible for reimbursement
18	National Health Development Strategy 2021-2025	Ministry of Health (2021)	Government policy document	Taking community health into account in guidelines for strengthening community health; incorporating the institutionalization of IMCI-c into national strategies. Encourages collaboration with local authorities, civil society, and public-private partnerships in health promotion. Mentions ASBC at the heart of the community care system
19	Annual Performance Report 2022	Ministry of Health (2022)	Government policy document	Improved implementation of community health activities, including IMCI-c; strengthened implementation of the strategy with support from PTFs in areas with security challenges.
20	Strategic plan for the implementation of IMC-c (2010–2014)	Ministry of Health (2010)	Government policy document	To facilitate the implementation of the community component of IMC by field actors, the plan was designed by the government and its partners It provides guidance on key practices to be promoted and actions to be taken
21	National Health Development Plan (PNDS) 2011–2020	Ministry of Health (2011)	Government policy document	Establish a decentralized system focused on primary health care, with explicit support for community-based strategies. Defined roles for health districts, ASBCs, NGOs, and local authorities. Explicit recognition of community participation in service delivery and local planning.
22	ASBC Profile (2014)	Ministry of Health (2014)	Government policy document	INSTITUTIONALIZATION ELEMENTS: Official presentation of the role, tasks, and positioning of ASBC. Basis for national harmonization. Mention of local governance, continuing education, link with CSPS.
23	Planning guidelines framework 2017	Ministry of Health (2016)	Government policy document	Highlights the importance of community mobilization, community participation, and collaboration between state structures, local authorities, and PTFs
24	Plan for monitoring and evaluating integrated management of childhood illnesses at the community level (PCIME-c)	Ministry of Health (2016)	Government policy document	Provides indicators for monitoring IMCI-c; a single national monitoring and evaluation framework in line with the strategic guidelines of the Ministry of Health; Conducted under the leadership of the Ministry, with support from technical and financial partners such as WHO, UNICEF, and the MCHIP project; Proposes a clear structure of responsibilities between the different levels (central, regional…
25	National Health Development Plan (PNDS) 2011-2020, phase II 2016-2020	Ministry of Health (2016)	Government policy document	Recognition of community health as an important area for achieving the PNDS objectives; need to strengthen health promotion and collaboration with communities
26	National Strategic Plan to Combat Malaria 2016-2020	Ministry of Health (2016)	Government policy document	Emphasizes the relevance of developing community-based care and mobilizing communities in the fight against malaria
27	Monitoring and evaluation plan for the integrated management of childhood illnesses at the community level (PCIME-c) 2024-2028	Ministry of Health (2024)	Government policy document	Document monitoring the operational implementation of the SNSC 2024–2028; establishes a multi-level governance mechanism; provides for regular regional and national implementation reviews, supported by PTFs; continues data production through the SNIS; provides for shared financing between the State and PTFs
28	NATIONAL MALARIA CONTROL GUIDELINES FOR BURKINA FASO	Ministry of Health (2017)	Government policy document	The tables and treatment regimens mention specific drugs, which implies that they are available. (E.g., "Artemether-Lumefantrine (AL) is the recommended first-line treatment for uncomplicated P. falciparum malaria."
29	Planning guidelines 2019	Ministry of Health (2018)	Government policy document	This document is part of the operational implementation of the National Community Health Strategy (SNSC); reintegrates community health into budgetary and strategic priorities; mentions the importance of formalizing relations between health structures and community actors (ASBC, COGES) and improving the accountability of local officials; ensures coordinated management of community resources
30	DECREE No. 2018-093/PRES/PM/MS on the organization of the Ministry of Health	Ministry of Health (2018)	Regulatory act for the governance of government policies	Definition of the technical structures of the Ministry of Health; inclusion of community health in the remit of the Directorate General of Public Health, with two directorates involved in the implementation of community health activities for women and children (Directorate of Family Health and Directorate of Health Promotion and Education
31	Planning Guidelines 2020	Ministry of Health (2019)	Government policy document	Community participation and community-based health interventions are insufficient Emphasized the need to strengthen community representatives' capacities in community health, promote inter-community partnerships, promote the involvement of opinion leaders, local elected officials, and community networks in health promotion, and improve mechanisms for planning, implementing, coordinating, and moni…
32	MINISTRY OF HEALTH THREE-YEAR ACTION PLAN 2020-2022	Ministry of Health (2019)	Government policy document	Community health is a priority for building an equitable healthcare system, and PCIME-c is a priority intervention.
33	ASBC profile (November 2019)	Ministry of Health (2019)	Government policy document	INSTITUTIONALIZATION ELEMENTS: Updated profile with clarification of the mandate. Integration of monitoring and evaluation, community selection criteria, performance obligations. Strengthened alignment with WHO standards.
34	Ministry of Health review, 2019	Ministry of Health (2020)	Government policy document	Affirmed commitment by the Ministry of Health to strengthen primary health care through strategic reform management Repositioning of community health, mentioned in the summary of priority activities Active cooperation with technical and financial partners (TFPs), particularly through the financing of free healthcare and IMCI-c; use of ASBCs; Low formalization of community performance evaluation m…
35	Planning Guidelines 2021	Ministry of Health (2020)	Government policy document	Insistence on taking into account lessons learned from the COVID pandemic and guidance on integrating community-based interventions, including c-IMCI, into the 2021 PA
36	Essential quality health service packages in areas with precarious security, taking into account gender-based violence	Ministry of Health (2020)	Government policy document	Reference to community health in the guidelines for developing packages Inclusion of IMCI-c in key interventions
37	Review of the consolidated action plan 2022 of the Ministry of Health and Public Hygiene	Ministry of Health (2020)	Implementation report	satisfaction with the continuation of ASBC activities and their motivations
38	Health care strategy in Burkina Faso	Ministry of Health (2020)	Government policy document	Definition of three-year healthcare provision guidelines Inclusion of community strategies in priorities, including the PCIME-c
39	Planning Guidelines 2022	Ministry of Health (2021)	Government policy document	Guidelines emphasizing the priority to be given to IMCI-c in annual plans; the need to involve other actors in participatory planning; and the need to value and involve COGES and ASBC.
40	Roadmap for community health	Ministry of Health (2021)	Government policy document	Strengthen the community health system with a focus on prevention and access to primary care Plans for • the creation of community development units (CDUs) • the establishment of health posts with mobile health workers. • Sharing institutional ownership between Health Districts and local governments
41	Ministry of Health Action Plan 2021	Ministry of Health (2021)	Government policy document	The review highlights the Ministry of Health's prioritization of community health and the need to continue implementing the National Community Health Strategy (SNSC) in the regions. IHCP-c is recognized as an essential lever for Universal Health Coverage (UHC) in hard-to-reach areas.
42	Final evaluation report on the National Health Development Plan (PNDS) 2011-2020, Burkina Faso	Ministry of Health (2021)	Strategic evaluation report	Insufficient integration of IMCI-c in budgeting Insufficient implementation of community health activities Planning and implementation based on government structures with a limited role for community actors
43	National Health Development Plan (PNDS) 2021–2030	Ministry of Health (2021)	Government policy document	Sets guidelines for strengthening community health, integrates the institutionalization of IMCI into national strategies. Strengthening the role of local authorities, civil society, and public-private partnerships in health promotion. Develop community empowerment through accountability of CHWs and support for community initiatives.
44	National Strategic Plan to Combat Malaria 2021-2025 in Burkina Faso	Ministry of Health (2021)	Government policy document	Inclusion of IMCI-c as part of management strategies; Management to be provided as part of ASBC services; Emphasizes the need to mobilize community actors to raise awareness among communities
45	Report on the dynamic mapping of PNDS resources 2022	Ministry of Health (2022)	Implementation report	The national community health strategy (SNSC) is identified as one of the priority programs benefiting from dedicated budget programming under the PNDS. Budget breakdown by strategic objective, several of which are directly related to community health. report highlights a high dependence on external financing for several areas of the PNDS, including community health and IMCI-c Increase in resourc…
46	DECREE No. 2022-0518/PRES-TRANS/PM/MSHP on the organization of the Ministry of Health and Public Hygiene	Ministry of Health (2022)	Regulatory act for the governance of government policies	Definition of the missions of the directorates (general and service) of the Ministry of Health; inclusion of community health in the mission of the Directorate General of Public Health with coordination of IMCI entrusted to the Directorate of Community Health
47	Three-Year Action Plan 2021-2023 of the National Health Development Strategy 2021-2025 (PATG 2021-2023 / SNDS 2021-2025)	Ministry of Health (2022)	Government policy document	Output 2.1: Community engagement is strengthened for better participation in improving health; Strengthen integrated management of priority diseases.
48	PNDS 2023 dynamic resource mapping report	Ministry of Health (2023)	Implementation report	District operational plans are encouraged to include IMCI-c in their curative, preventive, and promotional interventions, particularly in hard-to-reach areas or areas affected by insecurity. A detailed breakdown of resources by level of intervention (central, regional, district), revealing that 58% of community health resources in 2023 are directed to the district level? In 2023, approximately 26…
49	2022 Health Account Report	Ministry of Health (2023)	Economic report	Community health, of which IMCI-c is a component, is considered a major lever for Universal Health Coverage (UHC). Community financing management remains fragmented among several sources, with weaknesses in budget coordination and expenditure monitoring at the decentralized level. better oversight of financial flows dedicated to ASBC and harmonization of funding channels between the State, PTFs, …
50	MINISTRY OF HEALTH THREE-YEAR ACTION PLAN 2020-2022	Ministry of Health (2023)	Government policy document	Emphasizes the development of community health; Has planned activities to support ASBCs and maintain the momentum of IMCI development
51	Integrated Strategic Plan for Reproductive, Maternal, Neonatal, Infant, Adolescent, Youth and Elderly Health (SRMNIA-PA) 2017-2020	Ministry of Health (2024)	Government policy document	Inclusion of community health and IMCI-c in priority areas
52	PNDS 2024 dynamic resource mapping report	Ministry of Health (2024)	Implementation report	Dynamic resource mapping led by the Ministry of Health demonstrates strengthened governance, with visibility on the allocation of funding at each level of the health system, including for community interventions (e.g., IMCI-c, maternal and child health). The operational level (health districts) receives more than 60% of resources, demonstrating a commitment to local governance and capacity buildi…
53	Ministry of Health Action Plan 2024	Ministry of Health (2024)	Government policy document	Plans to strengthen the community base of the health system; plans to continue the rollout of IMCI-c; plans to strengthen community engagement
54	Action Plan 2025 (BFA_MS_PA_2025)	Ministry of Health (2024)	Government policy document	Detailed in the strategic alignment with the SNSC 2024–2028; Planned implementation of activities with increased involvement of decentralized and community actors; Supports the empowerment of ASBCs, integration of participatory monitoring and local consultation frameworks.
55	Health Account Report 2023	Ministry of Health (2025)	Economic report	IMCI-c is identified as an essential component of local curative care, and its funding is integrated into national program budgets; Governance of community health expenditure remains shared between the central level (ministry, national directorates) and decentralized levels (regions, districts). Recommends improving coordination mechanisms around community health and ASBC. Total community health …
56	Investment case for strengthening primary health care	Ministry of Health / World Bank (2022)	Strategic document	Arguments for increased funding for community care. Proposes a standardized package, a multi-year financing plan, and monitoring criteria. Explicit call to integrate CHWs into the national program budget.
57	Annual Performance Report 2019	Ministry of Health of Burkina Faso (2019)	Government policy document	Implementation of free healthcare for women and children; continuation of IMCI-c; Mobilization of PTFs alongside the government
58	Action Plan for the Stabilization and Development of the Health Sector (PA-SD Santé) - Period 2022-2025.	Ministry of Health of Burkina Faso (2022)	Government policy document	Improve access to quality health services; Community engagement is strengthened for better participation in improving health
59	Planning Guidelines 2023	Ministry of Health and Public Hygiene (2022)	Government policy document	Mention of the need to strengthen the coordinated implementation of IMCI-c and essential services in areas with security challenges Emphasizes governance and accountability; stresses the alignment of PTFs and proposes that emphasis be placed on community mobilization in the response to epidemics
60	Planning Guidelines 2024	Ministry of Health and Public Hygiene (2024)	Government policy document	MDCI is listed as a public health priority, particularly in regions with significant humanitarian and security challenges Requires monitoring of IMCI indicators, Coordination and monitoring of NGOs; priority given to developing community engagement
61	National Health Policy (NHP) 2011	Ministry of Health, 2011	Government policy document	Establishes community health as a strategic priority, with the integration of primary health care into the national system. Defines the role of health districts, ASBCs, and the involvement of local authorities. Recognizes the leading role of communities in participatory management and prevention activities through local community structures.
62	Decree No. 2023-093/MSHP/CAB on the powers, organization, and functioning of the Directorate General of Health and Public Hygiene (DGSHP)	Ministry of Health (2023)	Regulatory act for the governance of government policies	Details of the services and responsibilities of the two directorates involved in implementing these community health activities for women and children (Directorate of Family Health and Directorate of Health Promotion and Education
63	Decree No. 2025-0369/MS/CAB on the powers, organization, and functioning of the Directorate General of Public Health (DGSP)	Ministry of Health, 2013	Regulatory act for the governance of government policies	Clarification of services and responsibilities, with coordination of the PCIME-c entrusted to the Community Health Directorate
64	Decree adopting the health promotion strategy and action plan for the 2015-2019 health promotion strategy	Ministry of Health (2025)	Regulatory act for the governance of government policies	The goal of the national health policy is to contribute to the well-being of the population. Page 5 . "These are: (i) the development of health-promoting public policies, (ii) the creation of health-promoting environments, (iii) the strengthening of community action, (iv) the acquisition of individual skills and resources, and (v) the reorientation of health services."
65	National Community Health Strategy (SNSC) 2019–2023	Ministry of Health (2018)	Government policy document	Implement the expansion of community health throughout the country and the gradual institutionalization of ASBCs. Creation of steering structures (CTN, CRSC, CDQ) and empowerment of municipalities. Empowerment of local actors, continuing training for ASBCs, and strengthened social mobilization.
66	SRMNEA-ECSV investment dossier	Ministry of Health (2019)	Government policy document	Defines strategic priorities for the continuum of care, including IMC and community health. Introduce mechanisms for coordinated governance, with clarification of roles at the central, district, and ASBC levels. Involvement of community-based organizations, strategy to scale up services with high community impact.
67	Community Health Investment Brief	Ministry of Health (2019)	Government policy document	Promotes community health as a lever for UHC. Advocates for the integration of ASBCs into the care chain and planned financing of activities. Provides for broad social mobilization, support for local health governance, and strengthened participation of CBOs.
68	Burkina Faso Health System Resilience Strategy 2019	Ministry of Health (2020)	Government policy document	Proposal for the delegation of tasks and development of a good network of areas with security challenges, with health services based on community health workers (including IMCI-c) Proposal for full coverage of these areas
69	Strategic Health Plan (SHP)	Ministry of Health (2018)	Government policy document	Affirms the need for renewed governance and an integrated, decentralized, UHC-oriented system, including community health. Specifies the coordinating role of the Ministry of Health, the link between central and decentralized structures, and technical and financial partners. Mentions community participation as a lever for accessibility, particularly through ASBCs and CSPS management committees.
70	Evaluation National Community Health Strategy (SNSC) (2019-2023	Ministry of Health (2023)	Evaluation report	Evaluates the consistency of the 2019–2023 SNSC with national strategies; Highlights coordination failures between central, regional, and district levels and mentions difficulties in community ownership, low involvement of local organizations, and insufficient training of ASBCs.
71	National Community Health Strategy (SNSC) 2024–2028	Ministry of Health (2024)	Government policy document	New integrated vision of community health focused on sustainability, domestic financing, and service integration. Provides for consultation frameworks, multisectoral accountability mechanisms, and improved oversight arrangements. Focuses on community empowerment, participation of vulnerable populations, and formal recognition of ASBCs.
72	STATUS OF ACCESS TO HEALTH CARE FOR PRIORITY DISEASES IN 2019 IN BURKINA FASO	Community Observatory on Access to Health Care (2019)	Evaluation report	Emphasizes the need for "effective ownership of the transfer of CSPS to municipalities," . "monitoring the functioning of COGES and taking CSPS budgets into account in municipal budgets"
73	Involvement of community structures in the management of childhood illnesses	Hamed S. Ouedraogo (2024)	Scientific article	The study identifies weak community involvement in IMCI planning and monitoring in two districts. Institutionalization elements: (1) Insufficient ownership by local communities; (2) Low commitment of municipalities to governance; (3) Central but limited role of ASBCs; (4) Need for a more inclusive framework for community planning.
74	Influence of Political Guidelines and National Health Strategies on resource mobilization for iCCM	Hamed S. Ouedraogo (2024)	Scientific article	Despite the integration of IMCI into national strategies, geographical coverage and funding remain low. Institutionalization factors: (1) Partial integration into health development plans; (2) Insufficient alignment of funding with operational priorities; (3) Need for stronger advocacy for the availability of essential products and public funding.
75	Utilization of Health Services in Burkina Faso: The Role of Health Needs, Institutional Factors and Community	Ousmane Traoré (2017)	University thesis	The study highlights the determinants of service utilization, revealing a transition towards the integration of community needs into health policy guidelines. Analysis of the role of local institutions, community structures, and local actors in the use of services. User autonomy, social norms, and local perceptions strongly influence adherence to formal health services.
76	National Economic and Social Development Plan (PNDES) 2016-2020	First Ministry (2016)	Government policy document	Priority given to developing accessible healthcare; sustainable human development among priorities
77	Report on the implementation of the malaria control program in Burkina Faso	MCHIP/USAID (2013)	Implementation report	Groups and associations are involved in community malaria management Trained and involved CHWs; funding provided by TFPs including USAID
78	Motivation of Community Health Workers in Diagnosing, Treating, and Referring Sick Young Children in a Multicountry Study	Armande K Sanou (2016)	Scientific article	Insufficient recognition of CHWs in the formal system; weak financial incentives. Social recognition plays a central role in the legitimacy of CHWs.
79	Implementation Fidelity of the National Malaria Control	Ridde V., Druetz T. et al. (2020)	Scientific article	Discrepancies between written strategy and local implementation. Predominant influence of donors in local decisions. Low inclusion in planning.
80	The malaria control program in Burkina Faso has been well established but has reduced coverage and significant delays may have undermined its effectiveness	Thomas Druetz (2013)	Study report	Implementation of an intervention aimed at involving CHWs in malaria management in two health districts
81	Shortcomings of the community-based disease management model; the example of the Burkinabe malaria program	Thomas Druetz (2012)	Study report	Use of CHAs for preventive and curative care at the community level following Roll Back Malaria recommendations; low uptake by communities (due to lack of awareness of the role of CHAs or poor reception
82	Children under 5 are rarely taken to a community health worker when they have a fever	Thomas Druetz (2013)	Study report	Implementation of PECADO followed by the introduction of free healthcare, which changed the practices of households that primarily used health centers; lack of coordination of interventions
83	The contested effectiveness of community health workers in malaria control: evaluation of the Burkinabe program in the districts of Kaya and Zorgho.	Thomas Druetz (2015)	Scientific article	In 2010, the Burkinabe government considered community-based malaria control (CCMm) with support from the Global Fund; Despite the political decision, the study reveals a lack of sustained political leadership after the launch phase, reducing institutional commitment; the program was designed centrally without active community participation; funding came mainly from PTFs; The introduction of othe…
84	Utilization of Community Health Workers for Malaria Treatment: Results from a Three-Year Panel Study in the Districts of Kaya and Zorgho, Burkina Faso	Thomas Druetz (2015)	Scientific article	Implementation of a project funded by partners such as the European Union and influence of partners in the adoption A health assistant was recruited and trained to administer treatment to sick people who reported fever
85	The performance of community health workers in an integrated community case management program in Burkina Faso	Timothy Roberton (2015)	Scientific article	Early implementation of IMCI-c; weak coordination and difficulties in implementing activities by CHWs facing several logistical challenges
86	Community Health	UNICEF (2018)	UNICEF strategy document	Takes stock of actions implemented for maternal and child health, particularly in relation to IMCI-c; sets out priorities for engagement with the government for the period 2018-2020; support includes support for ASBC and IMCI-c
#REF!	THE PERFORMANCE OF COMMUNITY HEALTH WORKERS IN BF	USAID/BF, 2019	Technical Report	Synergistic action between various agencies to advance the adoption of IMCI-c and the key roles of some NGOs
#REF!
